# Supplementary material for: Role of Phyllanthus niruri on the modulation of stress and immune responses in Nile tilapia, Oreochromis niloticus
Source: PLoS One. 2024 Oct 17;19(10):e0309793. doi: 10.1371/journal.pone.0309793 (PMC11486368; doi:10.1371/journal.pone.0309793)
Supplement: S1 Dataset — (XLSX) [file pone.0309793.s003.xlsx]

## Sheet: Sheet1
PCV							Glucose							Macrophage Phagocytic Activity
	LDCF	LDSF	HDCF	HDSF				LDCF	LDSF	HDCF	HDSF				LDCF	LDSF	HDCF	HDSF
Week 0	30.15	30.15	30.15	30.15			Week 0	61	61	61	61			Week 0
Week 0	48.19	48.19	48.19	48.19			Week 0	56	56	56	56			Week 0
Week 0	29	29	29	29			Week 0	54	54	54	54			Week 0	22	22	22	22
Week 0	40	40	40	40			Week 0	60	60	60	60			Week 0	43	43	43	43
Week 0	34	34	34	34			Week 0	59	59	59	59			Week 0
Week 0	37	37	37	37			Week 0	62	62	62	62			Week 0	47	47	47	47
Week 4	33	28	30	35			Week 4	41	36	46	39			Week 4	23	47		66
Week 4	36	42	32	40			Week 4	43	50	47	37			Week 4		45	42	30
Week 4	27	40	33	36			Week 4	65	59	79	68			Week 4		47	60	64
Week 4	34	45	35	40			Week 4	79	56	65	46			Week 4	45	46	43
Week 4	33	38	39	30			Week 4	73	60	76	73			Week 4	27	44	25
Week 4	38	39	30	33			Week 4	78	61	72	75			Week 4	65	49		15
Week 8	37	42	33	31			Week 8	40	49	68	29			Week 8	58		47	60
Week 8	37	38	35	26			Week 8	43	52	65	30			Week 8	50		57	63
Week 8	38	33	37	30			Week 8	62	47	69	37			Week 8	60	57	78	43
Week 8	32	35	36	31			Week 8	89	72	66	50			Week 8		43		62
Week 8	49	30	37	26			Week 8	77	72	63	57			Week 8		38	45	74
Week 8	32	27	31	30			Week 8	78	64	49	87			Week 8	24	78	27	35
Week 12	38	37	32	34			Week 12	46	52	43	36			Week 12	66	54	89	70
Week 12	24	35	34	26			Week 12	64	56	76	47			Week 12	79	52	75	51
Week 12	39	34	37	32			Week 12	43	70	98	61			Week 12	78	58	84	74
Week 12	37	38	36	30			Week 12	84	69	106	63			Week 12	63	70	74	23
Week 12	39	31	33	33			Week 12	63	80	96	108			Week 12	40	81	48	69
Week 12	35	37	32	37			Week 12	77	66	93	71			Week 12	25	69	15	88
Macrophage Respiratory Burst							Condition Factor							Lysozyme Activity
	LDCF	LDSF	HDCF	HDSF				LDCF	LDSF	HDCF	HDSF				LDCF	LDSF	HDCF	HDSF
Week 0	0.37	0.37	0.37	0.37			Week 0	2.27239	2.27239	2.27239	2.27239			Week 0	0.581	0.581	0.581	0.581
Week 0	0.042	0.042	0.042	0.042			Week 0	1.77114	1.77114	1.77114	1.77114			Week 0	1.16	1.16	1.16	1.16
Week 0	0.058	0.058	0.058	0.058			Week 0	1.91388	1.91388	1.91388	1.91388			Week 0	0.925	0.925	0.925	0.925
Week 0	0.076	0.076	0.076	0.076			Week 0	1.89663	1.89663	1.89663	1.89663			Week 0	27.66	27.66	27.66	27.66
Week 0	0.058	0.058	0.058	0.058			Week 0	1.89808	1.89808	1.89808	1.89808			Week 0	5.05	5.05	5.05	5.05
Week 0	0.055	0.055	0.055	0.055			Week 0	1.99133	1.99133	1.99133	1.99133			Week 0
Week 4	0.046	0.007	0.016	0.036			Week 4	1.65896	1.7876	1.82043	1.76407			Week 4	21.47	18.62	8.75	5.76
Week 4	0.013	0.017	0.007	0.019			Week 4	1.96533	2.09188	1.8418	1.83943			Week 4	2.96	9.22	9.78	8.34
Week 4	0.017	0.01	0.013	0.009			Week 4	1.92383	1.94092	2.02209	2.00035			Week 4	6.68	3.36	17.95	20.59
Week 4	0.009	0.055	0.012	0.037			Week 4	1.96009	1.88332	1.60461	1.84243			Week 4	6.66	35.16	2.13	9.17
Week 4	0.009	0.04	0.016	0.046			Week 4	2.11914	1.85418	1.84	1.82176			Week 4	5.35	17.95	8.44	7.02
Week 4	0.026	0.033	0.038	0.023			Week 4	1.85436	1.88464	1.97011	1.85018			Week 4	7.29	12.65	6.91	10.81
Week 8	0.348	0.03	0.009	0.029			Week 8	2.45225	1.99166	2.09728	1.85592			Week 12	1.43	18.83	11.39	11.87
Week 8	0.029	0.039	0.004	0.103			Week 8	1.63721	1.98987	2.20232	1.8457			Week 12	3.79	3.83	12.33	17.39
Week 8	0.01	0.062	0.011	0.136			Week 8	2.06477	2.01035	2.00324	1.72626			Week 12	15.02	6.41	10.28	27.92
Week 8	0.01	0.034	0.031	0.049			Week 8		2.0137	2.22565	1.96825			Week 12	13.22	4.33	5.59	14.85
Week 8	0.027	0.147	0.232	0.097			Week 8	2.24814	1.98592	2.06532	2.16384			Week 12	12.9	7.01	6.14	14.95
Week 8	0.145	0.129	0.027	0.159			Week 8	2.14895	2.05808	2.13019	1.97842			Week 12	2.15	3.21	15.66	37.63
Week 12	0.03	0.033	0.017	0.01			Week 12	2.14186	2.06241	2.0001	2.16852
Week 12	0.037	0.016	0.015	0.007			Week 12	2.00118	1.97375	2.04152	1.95545
Week 12	0.036	0.03	0.014	0.015			Week 12	1.9777	2.11814	1.95539	1.93587
Week 12	0.013	0.029	0.023	0.004			Week 12	2.13054	2.01133	2.02653	2.04055
Week 12	0.027	0.023	0.011	0.002			Week 12	2.04914	1.72132	2.0892	2.31223
Week 12	0.022	0.022	0.021	0.003			Week 12	2.17159	1.9353	1.99837	1.85892
Plasma Cortisol							Plasma Proteins
	LDCF	LDSF	HDCF	HDSF				LDCF	LDSF	HDCF	HDSF
Week 0	9769.76	9769.76	9769.76	9769.76			Week 0	4.2	4.2	4.2	4.2
Week 0	9617.58	9617.58	9617.58	9617.58			Week 0	4.9	4.9	4.9	4.9
Week 0	9617.58	9617.58	9617.58	9617.58			Week 0	5	5	5	5
Week 0	9617.58	9617.58	9617.58	9617.58			Week 0	4.8	4.8	4.8	4.8
Week 0							Week 0	5.5	5.5	5.5	5.5
Week 0							Week 0	4.8	4.8	4.8	4.8
Week 4	9008.87	8324.08	9161.05	9389.31			Week 4	6.2	5.2	5	5
Week 4	9008.87	9008.87	8552.34	8552.34			Week 4	6.4	5.4	5.4	6
Week 4	9313.23	9008.87	8628.43	8400.17			Week 4	7.4	6.2	5.2	5.4
Week 4							Week 4	6	5.4	5	5.4
Week 4							Week 4	6.4	5	6	5
Week 4							Week 4	5.2	7.6	5	4.6
Week 8	8780.61	8171.9	8476.26	8019.73			Week 8	5.6	5.2	5.8	4.2
Week 8	8095.81	8019.73	8095.81	7791.46			Week 8	5	5.2	4.7	4.5
Week 8	8552.34	7639.28	8476.26	8552.34			Week 8	5	4.6	4.3	5.2
Week 8		8324.08					Week 8	5.2	4.9	4.8	4.6
Week 8							Week 8	5.8	5	5	4.5
Week 8							Week 8	5.8	5	4.5	4.2
Week 12	3302.26	6269.7	7715.37	6726.23			Week 12	7	6.4	5.5	5
Week 12	5432.73	6726.23	7791.46	8095.81			Week 12	5.3	6	5.1	4
Week 12	7791.46	8324.08	6954.49	6878.4			Week 12	6	4.8	4.2	5.3
Week 12	8171.9	8019.73	7943.64	8019.73			Week 12	6.6	8.2	5	5
Week 12							Week 12	6.2	5.1	4.6	5.8
Week 12							Week 12	5.8	5.3	4.4	4.8
